# Supplementary material for: 3D-Printed Biocompatible Frames for Electrospun Nanofiber Membranes: An Enabling Biofabrication Technology for Three-Dimensional Tissue Models and Engineered Cell Culture Platforms
Source: Micromachines (Basel). 2025 Jul 30;16(8):887. doi: 10.3390/mi16080887 (PMC12388470; doi:10.3390/mi16080887)
Supplement: Supplementary file 1 [file micromachines-16-00887-s001.zip]

Archive with 4 entries (4 files):
- File S1. 13mmx1.6Wx1H_circle.3mf
- File S2. Frame stamp final.stl
- File S3.m
- List S1.docx
